# Supplementary material for: Poor outcome of pediatric B-cell acute lymphoblastic leukemia associated with high level of CRLF2 gene expression in distinct molecular subtypes
Source: Front Oncol. 2023 Nov 7;13:1256054. doi: 10.3389/fonc.2023.1256054 (PMC10661883; doi:10.3389/fonc.2023.1256054)
Supplement: Supplementary file 5 [file Table_3.xlsx]

## Sheet: Sheet1
PID	RNASeq_Subtype	CRLF2_ratio	CRLF2_FPKM	CRLF2_FPKM_RNAsubtype_group
P001	MEF2D	NA	0.009483	low
P002	DUX4	NA	0.052479	low
P003	High hyperdiploid	NA	2.21521	medium
P004	ETV6-RUNX1	NA	0.032443	low
P005	DUX4	NA	0.053195	low
P006	TCF3-PBX1	NA	0.035904	low
P007	High hyperdiploid	15.7435	0.31398	medium
P008	Unclassified	7.75988	0.520625	medium
P009	High hyperdiploid	36.7466	2.99855	medium
P010	Unclassified	NA	0.263481	medium
P011	High hyperdiploid	36.0182	3.21814	medium
P012	KMT2A Group	13.7762	1.13956	medium
P013	KMT2A Group	13.5936	1.42338	medium
P014	MEF2D	NA	0.029115	low
P015	High hyperdiploid	41.1616	5.80826	medium
P016	Ph-like	2.88981	0.099935	low
P017	High hyperdiploid	4.67267	0.43038	medium
P018	High hyperdiploid	21.401	1.09123	medium
P019	Ph	NA	0.045258	low
P020	KMT2A Group	NA	0	low
P021	MEF2D	NA	0	low
P022	High hyperdiploid	27.7638	2.15522	medium
P023	PAX5alt	NA	0	low
P024	TCF3-PBX1	NA	0.09156	low
P025	High hyperdiploid	NA	0.586204	medium
P026	High hyperdiploid	21.9801	6.46428	medium
P027	High hyperdiploid	8.92739	2.47927	medium
P028	High hyperdiploid	NA	0.746826	medium
P029	PAX5alt	NA	0.007439	low
P030	High hyperdiploid	2.92864	0.290364	medium
P031	ETV6-RUNX1-like	NA	0.017223	low
P032	ETV6-RUNX1	NA	0.011306	low
P033	TCF3-PBX1	NA	0	low
P034	Ph-like	NA	75.1009	high
P035	PAX5alt	NA	0.083093	low
P036	High hyperdiploid	2.46209	0.108052	low
P037	High hyperdiploid	10	1.94733	medium
P038	NUTM1	NA	0.147924	low
P039	TCF3-PBX1	8.51991	0.922138	medium
P040	KMT2A Group	5.26913	0.796475	medium
P041	PAX5 P80R	5.33994	0.963369	medium
P042	High hyperdiploid	8.13102	0.771887	medium
P043	NUTM1	NA	0.058624	low
P044	TCF3-PBX1	NA	0	low
P045	TCF3-PBX1	NA	0.038573	low
P046	Unclassified	NA	0	low
P047	High hyperdiploid	NA	5.3034	medium
P048	Ph	NA	0.031224	low
P049	ETV6-RUNX1	NA	0	low
P050	ETV6-RUNX1	NA	0.052137	low
P051	ETV6-RUNX1	NA	0.058248	low
P052	ETV6-RUNX1	NA	0.023111	low
P053	ETV6-RUNX1	NA	0.00854	low
P054	High hyperdiploid	15.7435	2.4883	medium
P055	KMT2A Group	23.3408	2.26354	medium
P056	Unclassified	17.6351	1.89264	medium
P057	High hyperdiploid	6.30957	1.97596	medium
P058	High hyperdiploid	NA	0.087019	low
P059	Unclassified	1.86022	0.071218	low
P060	ETV6-RUNX1	NA	0.023759	low
P061	High hyperdiploid	43.1303	5.80207	medium
P062	Ph	118.949	7.98102	high
P063	DUX4	NA	0.02794	low
P064	MEF2D	NA	0	low
P065	High hyperdiploid	19.2335	1.51864	medium
P066	Unclassified	2.19801	0.422155	medium
P067	Ph-like	197.539	6.9965	high
P068	High hyperdiploid	NA	0.010507	low
P069	TCF3-PBX1	7.60605	0.053278	low
P070	KMT2A Group	NA	0.140945	low
P071	High hyperdiploid	NA	3.76531	medium
P072	High hyperdiploid	59.4173	8.22099	high
P073	Unclassified	2.34971	0.085108	low
P074	KMT2A Group	38.762	7.98274	high
P075	TCF3-PBX1	NA	0.007165	low
P076	TCF3-PBX1	NA	0.009329	low
P077	Unclassified	8.29546	0.199323	low
P078	KMT2A Group	8.3	0.724066	medium
P079	ETV6-RUNX1	NA	0.008737	low
P080	Low hypodiploid	5.13	0.055461	low
P081	High hyperdiploid	25.46	4.40328	medium
P082	High hyperdiploid	19.3623	0.624167	medium
P083	High hyperdiploid	NA	0.223728	medium
P084	ETV6-RUNX1	NA	0	low
P085	ETV6-RUNX1-like	7.96983	0.122233	low
P086	TCF3-PBX1	NA	0.049966	low
P087	Unclassified	NA	0	low
P088	High hyperdiploid	NA	0.016801	low
P089	High hyperdiploid	NA	0.188739	low
P090	High hyperdiploid	32.5869	1.6092	medium
P091	DUX4	NA	0.028465	low
P092	High hyperdiploid,ETV6-RUNX1	NA	1.60915	medium
P093	Ph-like	92.3033	7.73306	high
P094	High hyperdiploid	NA	0.037767	low
P095	PAX5alt	11.352	0.957423	medium
P096	High hyperdiploid	14.8257	1.58778	medium
P097	Ph	NA	0.035713	low
P098	High hyperdiploid	NA	0.9715	medium
P099	Unclassified	10.5484	0.479787	medium
P100	High hyperdiploid	11.6591	0.971367	medium
P101	Unclassified	NA	0.04914	low
P102	Unclassified	NA	0.040325	low
P103	High hyperdiploid	19.8862	5.03867	medium
P104	Unclassified	21.2587	0.207358	low
P105	KMT2A Group	NA	0.045292	low
P106	ZNF384 Group	NA	1.21852	medium
P107	High hyperdiploid	NA	0.321325	medium
P108	PAX5alt	NA	0.008416	low
P109	TCF3-PBX1	NA	0.385562	medium
P110	ETV6-RUNX1	NA	0	low
P111	Ph-like	9.10794	0.505563	medium
